# Supplementary material for: Population structure analysis and identification of genomic regions under selection associated with low-nitrogen tolerance in tropical maize lines
Source: PLoS One. 2020 Sep 29;15(9):e0239900. doi: 10.1371/journal.pone.0239900 (PMC7523979; doi:10.1371/journal.pone.0239900)
Supplement: S1 Table — (XLSX) [file pone.0239900.s001.xlsx]

## Sheet: Planilha1
Lines	LNAE (BLUEs)	Phenotypic Group
L022	3028.85	H_LNAE
L023	2588.38	H_LNAE
L038	3604.18	H_LNAE
L056	3999.17	H_LNAE
L014	4215.06	H_LNAE
L015	4083.84	H_LNAE
L029	3351.14	H_LNAE
L030	2563.92	H_LNAE
L047	2923.68	H_LNAE
L014B	3154.89	H_LNAE
L014C	2858.87	H_LNAE
L004	3791.6	H_LNAE
L008	4176.67	H_LNAE
L010	2588.22	H_LNAE
L012	3270.92	H_LNAE
L016	2616.28	H_LNAE
L018	3760.71	H_LNAE
L019	3416.16	H_LNAE
L027	3115.27	H_LNAE
L031	3202.67	H_LNAE
L032	4626.69	H_LNAE
L037	2491.95	H_LNAE
L044	2686.27	H_LNAE
L051	3106.05	H_LNAE
L055	3931.29	H_LNAE
L001B	3487.53	H_LNAE
L007B	2535.99	H_LNAE
L012B	3076.76	H_LNAE
L016B	3569.88	H_LNAE
L002	2448.44	L_LNAE
L021	555.395	L_LNAE
L033	1350.42	L_LNAE
L034	999.282	L_LNAE
L035	1579.08	L_LNAE
L036	1415.61	L_LNAE
L039	2321.78	L_LNAE
L041	2057.8	L_LNAE
L042	1427.03	L_LNAE
L058	1343.61	L_LNAE
L003	1203.49	L_LNAE
L017	1868.76	L_LNAE
L048	1859.03	L_LNAE
L049	1896.24	L_LNAE
L001	521.73	L_LNAE
L005	1534.05	L_LNAE
L006	1650.38	L_LNAE
L007	1568.08	L_LNAE
L009	2224.96	L_LNAE
L011	1143.67	L_LNAE
L013	1970.47	L_LNAE
L020	1958.6	L_LNAE
L024	2154.79	L_LNAE
L025	1372.52	L_LNAE
L026	1231.31	L_LNAE
L028	2237.61	L_LNAE
L040	1913.16	L_LNAE
L043	688.417	L_LNAE
L045	2363.72	L_LNAE
L046	2353.91	L_LNAE
L052	2434.59	L_LNAE
L053	1481.45	L_LNAE
L054	1530.82	L_LNAE
L057	1290.12	L_LNAE
L019B	1599.53	L_LNAE
