# Supplementary material for: Population structure analysis and identification of genomic regions under selection associated with low-nitrogen tolerance in tropical maize lines
Source: PLoS One. 2020 Sep 29;15(9):e0239900. doi: 10.1371/journal.pone.0239900 (PMC7523979; doi:10.1371/journal.pone.0239900)
Supplement: S2 Table — (XLSX) [file pone.0239900.s002.xlsx]

## Sheet: Planilha1
Line_ID	Location	Year	Site	GY_LN	GY_IN	LNAE
L001	Anhembi	2014	1	1001.24	1656.52	605.173
L001B	Anhembi	2014	1	4369.54	3861.78	4944.06
L002	Anhembi	2014	1	3176.48	3345.73	3015.8
L003	Anhembi	2014	1	1873.28	3193.48	1098.85
L004	Anhembi	2014	1	2920.67	3021.98	2822.76
L005	Anhembi	2014	1	3118.97	2937.57	3311.56
L006	Anhembi	2014	1	2848.46	3191.32	2542.44
L007	Anhembi	2014	1	3064.96	2811.02	3341.84
L007B	Anhembi	2014	1	3145.22	2778.01	3560.98
L008	Anhembi	2014	1	3847.05	2689.31	5503.2
L009	Anhembi	2014	1	2813.52	2609.24	3033.8
L010	Anhembi	2014	1	5081.17	5276.29	4893.26
L011	Anhembi	2014	1	1321.17	2634.23	662.623
L012	Anhembi	2014	1	3815.72	4731.41	3077.25
L012B	Anhembi	2014	1	3588.63	3851.64	3343.58
L013	Anhembi	2014	1	2963.73	3822.66	2297.8
L014	Anhembi	2014	1	5584.93	6652.48	4688.7
L014B	Anhembi	2014	1	5558.3	5326.21	5800.5
L014C	Anhembi	2014	1	4615.62	4088.06	5211.28
L015	Anhembi	2014	1	3494.8	3740.86	3264.93
L016	Anhembi	2014	1	3311.15	3581.6	3061.13
L016B	Anhembi	2014	1	2784.69	2969.36	2611.5
L017	Anhembi	2014	1	3895.91	4083.78	3716.67
L018	Anhembi	2014	1	4219.96	4551.4	3912.66
L019	Anhembi	2014	1	4664.22	4774.68	4556.33
L019B	Anhembi	2014	1	3949.35	4060.56	3841.19
L020	Anhembi	2014	1	2039.19	2821.39	1473.84
L021	Anhembi	2014	1	1262.46	2004.7	795.041
L022	Anhembi	2014	1	2447.87	3281.34	1826.11
L023	Anhembi	2014	1	3135.85	3496.63	2812.29
L024	Anhembi	2014	1	2403.56	3132.79	1844.07
L025	Anhembi	2014	1	1473.87	2023.92	1073.31
L026	Anhembi	2014	1	2101.31	2336.22	1890.02
L027	Anhembi	2014	1	4150.01	4762.88	3616
L028	Anhembi	2014	1	3721.07	3884.12	3564.86
L029	Anhembi	2014	1	3516.85	3943.79	3136.13
L030	Anhembi	2014	1	4326.6	3823.28	4896.17
L031	Anhembi	2014	1	3033.94	3487.64	2639.27
L032	Anhembi	2014	1	4192.79	3633.96	4837.55
L033	Anhembi	2014	1	2582.8	2748.65	2426.96
L034	Anhembi	2014	1	1787.85	1982.56	1612.26
L035	Anhembi	2014	1	1975.63	3140.36	1242.88
L036	Anhembi	2014	1	2162.61	2951.93	1584.34
L037	Anhembi	2014	1	3614.66	4418.54	2957.02
L038	Anhembi	2014	1	2396.51	2430.71	2362.78
L039	Anhembi	2014	1	2958.58	2883.53	3035.57
L040	Anhembi	2014	1	1890.62	2899.57	1232.76
L041	Anhembi	2014	1	2121.71	2212.32	2034.82
L042	Anhembi	2014	1	2448.24	2571.38	2331
L043	Anhembi	2014	1	687.5	1519.38	311.085
L044	Anhembi	2014	1	3249.79	3691.16	2861.21
L045	Anhembi	2014	1	3080.67	3347.51	2835.09
L046	Anhembi	2014	1	3712	3619.47	3806.89
L047	Anhembi	2014	1	3216.42	3861.12	2679.38
L048	Anhembi	2014	1	2133.78	2278.35	1998.39
L049	Anhembi	2014	1	2236.58	2354.92	2124.19
L051	Anhembi	2014	1	3199.62	2919.59	3506.52
L052	Anhembi	2014	1	2834.37	2745.46	2926.16
L053	Anhembi	2014	1	1803.52	1754.97	1853.41
L054	Anhembi	2014	1	1681.14	1371.77	2060.29
L055	Anhembi	2014	1	3530.72	2784.8	4476.44
L056	Anhembi	2014	1	2266.87	2535.46	2026.74
L057	Anhembi	2014	1	2025.07	2435.26	1683.98
L058	Anhembi	2014	1	3056.48	3171.55	2945.59
L001	Anhembi	2015	2	643.184	519.953	795.621
L001B	Anhembi	2015	2	2602.36	1747.74	3874.89
L002	Anhembi	2015	2	2218.14	1709.59	2877.97
L003	Anhembi	2015	2	1248.53	1411.77	1104.16
L004	Anhembi	2015	2	2762.37	1149.86	6636.23
L005	Anhembi	2015	2	336.728	475.269	238.571
L006	Anhembi	2015	2	1414.04	1840.81	1086.2
L007	Anhembi	2015	2	656.178	624.533	689.427
L007B	Anhembi	2015	2	1651.06	1577.26	1728.31
L008	Anhembi	2015	2	2400.57	2216.68	2599.71
L009	Anhembi	2015	2	765.535	926.976	632.211
L010	Anhembi	2015	2	1398.56	1407.7	1389.49
L011	Anhembi	2015	2	909.842	858.154	964.644
L012	Anhembi	2015	2	1914	1956.52	1872.4
L012B	Anhembi	2015	2	1492.68	2105.14	1058.41
L013	Anhembi	2015	2	1243.1	1356.39	1139.28
L014	Anhembi	2015	2	2829.37	1271.17	6297.6
L014B	Anhembi	2015	2	2630.15	2493.18	2774.64
L014C	Anhembi	2015	2	2197.12	2507.22	1925.37
L015	Anhembi	2015	2	2089.6	2339.31	1866.54
L016	Anhembi	2015	2	2251.35	3053.83	1659.74
L016B	Anhembi	2015	2	2430.28	2750.4	2147.42
L017	Anhembi	2015	2	1150.33	975.503	1356.49
L018	Anhembi	2015	2	2507.21	2265.48	2774.73
L019	Anhembi	2015	2	1970.3	2181.29	1779.72
L019B	Anhembi	2015	2	983.351	1349.26	716.672
L020	Anhembi	2015	2	1028.79	777.981	1360.45
L021	Anhembi	2015	2	429.104	372.611	494.161
L022	Anhembi	2015	2	1716.12	1562.58	1884.74
L023	Anhembi	2015	2	1577.62	1985.05	1253.82
L024	Anhembi	2015	2	1174.06	1032.97	1334.41
L025	Anhembi	2015	2	1394.8	1263.36	1539.91
L026	Anhembi	2015	2	924.695	1126.36	759.133
L027	Anhembi	2015	2	1962.61	1810.26	2127.77
L028	Anhembi	2015	2	1616.59	1464.83	1784.06
L029	Anhembi	2015	2	2648.81	2349.01	2986.86
L030	Anhembi	2015	2	1176.19	1799.25	768.881
L031	Anhembi	2015	2	2818.1	2508.01	3166.54
L032	Anhembi	2015	2	4527.12	3201.72	6401.2
L033	Anhembi	2015	2	911.925	713.084	1166.21
L034	Anhembi	2015	2	1535.44	2045.57	1152.53
L035	Anhembi	2015	2	2814.94	2435.48	3253.53
L036	Anhembi	2015	2	2042.9	1685.87	2475.54
L037	Anhembi	2015	2	2323.32	1704.01	3167.71
L038	Anhembi	2015	2	1492.75	997.162	2234.65
L039	Anhembi	2015	2	894.702	812.931	984.698
L040	Anhembi	2015	2	2399.35	1554.09	3704.34
L041	Anhembi	2015	2	2680.42	2925.83	2455.6
L042	Anhembi	2015	2	1080.89	886.728	1317.57
L043	Anhembi	2015	2	741.308	532.256	1032.47
L044	Anhembi	2015	2	1321.26	1164.24	1499.46
L045	Anhembi	2015	2	1986.58	2207.89	1787.44
L046	Anhembi	2015	2	2215.01	2668.15	1838.84
L047	Anhembi	2015	2	2256.43	2252.15	2260.72
L048	Anhembi	2015	2	1809.42	2012.6	1626.75
L049	Anhembi	2015	2	1839.37	1988.96	1701.02
L051	Anhembi	2015	2	1454.86	1081.73	1956.68
L052	Anhembi	2015	2	2142.12	2438.31	1881.92
L053	Anhembi	2015	2	931.034	1094.5	791.98
L054	Anhembi	2015	2	744.935	449.749	1233.86
L055	Anhembi	2015	2	3068.73	3000.99	3138.01
L056	Anhembi	2015	2	3374.56	1873.56	6078.07
L057	Anhembi	2015	2	2016.62	2320.73	1752.36
L058	Anhembi	2015	2	1000.59	1267.31	790.006
L001	Piracicaba	2015	3	314.964	603.438	164.395
L001B	Piracicaba	2015	3	1531.6	1427.18	1643.65
L002	Piracicaba	2015	3	1094.92	825.904	1451.55
L003	Piracicaba	2015	3	1565.56	1741.41	1407.46
L004	Piracicaba	2015	3	2741.5	3923.02	1915.83
L005	Piracicaba	2015	3	1095.61	1141	1052.03
L006	Piracicaba	2015	3	1864.98	2630.02	1322.48
L007	Piracicaba	2015	3	698.421	724.841	672.964
L007B	Piracicaba	2015	3	3011.58	3911.56	2318.67
L008	Piracicaba	2015	3	4137.88	3867.56	4427.09
L009	Piracicaba	2015	3	3091.55	3176.51	3008.86
L010	Piracicaba	2015	3	1971.27	2622.21	1481.92
L011	Piracicaba	2015	3	823.42	375.894	1803.75
L012	Piracicaba	2015	3	2525.19	1311.22	4863.1
L012B	Piracicaba	2015	3	4413.06	4033.53	4828.3
L013	Piracicaba	2015	3	2290.12	2119.62	2474.34
L014	Piracicaba	2015	3	1857.97	2080.95	1658.89
L014B	Piracicaba	2015	3	1421.08	2270.25	889.535
L014C	Piracicaba	2015	3	1746.74	2118.89	1439.95
L015	Piracicaba	2015	3	3574.68	1794.7	7120.04
L016	Piracicaba	2015	3	2980.51	2840.01	3127.97
L016B	Piracicaba	2015	3	3038.8	1551.8	5950.7
L017	Piracicaba	2015	3	703.811	929.183	533.103
L018	Piracicaba	2015	3	3819.15	3174.49	4594.73
L019	Piracicaba	2015	3	2710.12	1877.3	3912.42
L019B	Piracicaba	2015	3	578.078	1388.13	240.737
L020	Piracicaba	2015	3	1822.73	1092.34	3041.5
L021	Piracicaba	2015	3	279.331	206.974	376.984
L022	Piracicaba	2015	3	3788.09	2669.35	5375.69
L023	Piracicaba	2015	3	3289.67	2925.62	3699.03
L024	Piracicaba	2015	3	2646.33	2131.26	3285.88
L025	Piracicaba	2015	3	1851.61	2279.06	1504.33
L026	Piracicaba	2015	3	1764.33	2979.47	1044.77
L027	Piracicaba	2015	3	3600.33	3598.62	3602.04
L028	Piracicaba	2015	3	1754.22	2256.21	1363.91
L029	Piracicaba	2015	3	4055.63	4184.83	3930.42
L030	Piracicaba	2015	3	2684.42	3555.53	2026.72
L031	Piracicaba	2015	3	3362.91	2974.36	3802.21
L032	Piracicaba	2015	3	3609.97	4933.84	2641.33
L033	Piracicaba	2015	3	997.626	2172.63	458.09
L034	Piracicaba	2015	3	802.19	2761.22	233.052
L035	Piracicaba	2015	3	715.466	2125.52	240.832
L036	Piracicaba	2015	3	554.637	1645.4	186.958
L037	Piracicaba	2015	3	1996.48	2950.1	1351.12
L038	Piracicaba	2015	3	3039.54	1486.51	6215.1
L039	Piracicaba	2015	3	3099.3	3261.59	2945.08
L040	Piracicaba	2015	3	1519.55	2877.76	802.375
L041	Piracicaba	2015	3	2276.56	3079.5	1682.97
L042	Piracicaba	2015	3	1128.67	2014	632.525
L043	Piracicaba	2015	3	550.408	419.773	721.698
L044	Piracicaba	2015	3	3278.69	2906.82	3698.13
L045	Piracicaba	2015	3	2911.17	3433.07	2468.62
L046	Piracicaba	2015	3	2132.47	3211.41	1416.02
L047	Piracicaba	2015	3	3222.19	2710.17	3830.95
L048	Piracicaba	2015	3	1972.14	1992.55	1951.94
L049	Piracicaba	2015	3	1551.33	1291.45	1863.5
L051	Piracicaba	2015	3	2031.16	1070.22	3854.94
L052	Piracicaba	2015	3	2266.22	2057.85	2495.68
L053	Piracicaba	2015	3	1350.23	1013.43	1798.96
L054	Piracicaba	2015	3	1257.75	1218.47	1298.3
L055	Piracicaba	2015	3	3840.36	3528.81	4179.41
L056	Piracicaba	2015	3	2235.89	1284.24	3892.7
L057	Piracicaba	2015	3	882.852	1795.78	434.033
L058	Piracicaba	2015	3	671.938	1529.25	295.244
