# Supplementary material for: Population structure analysis and identification of genomic regions under selection associated with low-nitrogen tolerance in tropical maize lines
Source: PLoS One. 2020 Sep 29;15(9):e0239900. doi: 10.1371/journal.pone.0239900 (PMC7523979; doi:10.1371/journal.pone.0239900)
Supplement: S3 Table — (XLSX) [file pone.0239900.s003.xlsx]

## Sheet: Planilha1
Lines	L001	L002	L003	L004	L005	L006	L007	L008	L009	L010	L011	L012	L013	L014	L015	L016	L017	L018	L019	L020	L021	L022	L023	L024	L025	L026	L027	L028	L029	L030	L031	L032	L033	L034	L035	L036	L037	L038	L039	L040	L041	L042	L043	L044	L045	L046	L047	L048	L049
L001	0	0.285169	0.267118	0.276579	0.28355	0.264005	0.274421	0.294879	0.290398	0.25969	0.290315	0.290356	0.284505	0.270313	0.27965	0.298531	0.28214	0.286248	0.292555	0.260769	0.287825	0.2938	0.283094	0.298573	0.292389	0.290978	0.276537	0.275542	0.286995	0.285708	0.284588	0.257407	0.280106	0.291394	0.291808	0.301311	0.295211	0.289443	0.278529	0.297245	0.286455	0.284588	0.295502	0.240601	0.231347	0.228193	0.276205	0.269027	0.27218
L001B	0.200017	0.297826	0.289153	0.265997	0.282472	0.25417	0.27716	0.311229	0.300855	0.277035	0.297618	0.307121	0.292431	0.289568	0.29185	0.308366	0.291974	0.305752	0.297203	0.273965	0.294547	0.305835	0.296415	0.309528	0.30322	0.301436	0.289651	0.28604	0.300564	0.301602	0.299983	0.269234	0.29683	0.310026	0.310399	0.313014	0.30571	0.303926	0.295792	0.309196	0.306332	0.303926	0.299361	0.238236	0.235746	0.243506	0.285376	0.286082	0.287244
L002	0.285169	0	0.260603	0.288198	0.29268	0.292597	0.28604	0.304548	0.298324	0.287576	0.294257	0.295294	0.288115	0.265914	0.272139	0.301353	0.275127	0.297203	0.29463	0.290937	0.260354	0.230974	0.243132	0.299983	0.30293	0.300108	0.285086	0.285957	0.29297	0.292846	0.300772	0.283799	0.278239	0.295336	0.295958	0.304133	0.289692	0.288157	0.276869	0.306374	0.287783	0.289692	0.281891	0.280355	0.272761	0.286538	0.26276	0.253548	0.253175
L003	0.267118	0.260603	0	0.255208	0.273633	0.265001	0.259773	0.271641	0.276413	0.260686	0.274255	0.272471	0.262594	0.222425	0.214748	0.291394	0.227031	0.267574	0.269898	0.265209	0.268861	0.266661	0.249315	0.286206	0.2633	0.263009	0.256868	0.261391	0.242551	0.242012	0.273259	0.261184	0.266246	0.282679	0.283136	0.290937	0.284339	0.269358	0.264835	0.288904	0.271848	0.269151	0.276122	0.26193	0.253797	0.267367	0.192672	0.156362	0.167109
L004	0.276579	0.288198	0.255208	0	0.254419	0.247987	0.253756	0.293053	0.270022	0.263258	0.293385	0.288447	0.278861	0.265582	0.270603	0.293302	0.278612	0.273135	0.277865	0.258901	0.282513	0.288198	0.271641	0.291352	0.269939	0.266537	0.263507	0.262511	0.272512	0.272595	0.278446	0.256743	0.278861	0.28741	0.288945	0.296913	0.296622	0.288904	0.277948	0.294713	0.284671	0.285418	0.289111	0.263466	0.243298	0.273799	0.266786	0.261059	0.26525
L005	0.28355	0.29268	0.273633	0.254419	0	0.279816	0.281891	0.277616	0.281061	0.268944	0.295419	0.299361	0.288406	0.275417	0.281725	0.298987	0.285086	0.294298	0.287285	0.284754	0.288364	0.293261	0.281061	0.291227	0.291684	0.287659	0.281932	0.278446	0.28936	0.289153	0.283509	0.268072	0.291186	0.295834	0.296705	0.299859	0.299319	0.293966	0.290066	0.312474	0.294672	0.290978	0.295253	0.268653	0.261308	0.274214	0.277118	0.276164	0.27438
L006	0.264005	0.292597	0.265001	0.247987	0.279816	0	0.270188	0.278903	0.276164	0.271682	0.292389	0.292514	0.276164	0.271392	0.27911	0.286123	0.279069	0.288862	0.281891	0.270479	0.279027	0.289277	0.285418	0.290605	0.275334	0.275542	0.267118	0.270728	0.274421	0.275417	0.270064	0.262636	0.288198	0.288323	0.288323	0.294298	0.296498	0.287991	0.286995	0.299278	0.290149	0.286621	0.286787	0.233754	0.225454	0.230393	0.270064	0.271848	0.270479
L007	0.274421	0.28604	0.259773	0.253756	0.281891	0.270188	0	0.300108	0.284671	0.2633	0.284629	0.284214	0.268695	0.257241	0.27189	0.294008	0.275749	0.28214	0.227529	0.286787	0.261184	0.28936	0.271931	0.291476	0.284878	0.281061	0.259441	0.261847	0.285957	0.286165	0.28355	0.252511	0.282347	0.290315	0.290398	0.296332	0.290398	0.286123	0.28048	0.301145	0.288198	0.279899	0.287576	0.280853	0.255332	0.27662	0.270935	0.260022	0.265873
L007B	0.27745	0.285293	0.258818	0.251349	0.283758	0.268861	0.0947382	0.303635	0.287119	0.259482	0.286082	0.289775	0.265997	0.25471	0.271184	0.294879	0.275251	0.284546	0.210557	0.284588	0.263175	0.285625	0.269981	0.287825	0.280895	0.282347	0.259316	0.261308	0.286414	0.286372	0.284339	0.253465	0.282887	0.285376	0.286082	0.294547	0.294174	0.288779	0.280853	0.299278	0.288738	0.279774	0.285791	0.277865	0.254959	0.278446	0.267865	0.257449	0.262843
L008	0.294879	0.304548	0.271641	0.293053	0.277616	0.278903	0.300108	0	0.293842	0.289526	0.309735	0.310814	0.296249	0.283633	0.290564	0.313719	0.287202	0.291891	0.310192	0.303884	0.306789	0.312225	0.301104	0.309362	0.287368	0.286497	0.293261	0.291808	0.268819	0.268446	0.24334	0.287991	0.304465	0.310275	0.309818	0.31015	0.304922	0.30488	0.303013	0.304963	0.303552	0.303428	0.294008	0.302141	0.300606	0.295751	0.288655	0.283841	0.288323
L009	0.290398	0.298324	0.276413	0.270022	0.281061	0.276164	0.284671	0.293842	0	0.290605	0.299319	0.303843	0.285418	0.281351	0.281974	0.301975	0.288489	0.299527	0.296332	0.296124	0.294962	0.300523	0.292389	0.301436	0.265416	0.24583	0.281268	0.278446	0.278778	0.278778	0.294838	0.28658	0.295336	0.294506	0.295377	0.305835	0.308241	0.298116	0.294008	0.312308	0.29849	0.296	0.280148	0.286621	0.276745	0.279235	0.278322	0.278944	0.278571
L010	0.25969	0.287576	0.260686	0.263258	0.268944	0.271682	0.2633	0.289526	0.290605	0	0.291767	0.288613	0.27799	0.257283	0.265873	0.292182	0.252013	0.288613	0.272139	0.262843	0.275915	0.290066	0.274255	0.283384	0.274587	0.280936	0.262968	0.258071	0.271724	0.271516	0.277367	0.257241	0.281932	0.291601	0.292306	0.299278	0.302598	0.284961	0.280978	0.303884	0.29434	0.282721	0.286912	0.276869	0.262636	0.270935	0.251681	0.23836	0.241348
L011	0.290315	0.294257	0.274255	0.293385	0.295419	0.292389	0.284629	0.309735	0.299319	0.291767	0	0.29073	0.263922	0.284422	0.278363	0.305503	0.286621	0.286372	0.29073	0.275583	0.291103	0.289609	0.283716	0.303967	0.288862	0.284961	0.285916	0.287451	0.293593	0.294796	0.300108	0.287161	0.292929	0.300398	0.300357	0.311478	0.302888	0.292348	0.291933	0.302722	0.293966	0.290149	0.299734	0.284173	0.275168	0.282845	0.283219	0.274712	0.275044
L012	0.290356	0.295294	0.272471	0.288447	0.299361	0.292514	0.284214	0.310814	0.303843	0.288613	0.29073	0	0.284048	0.280023	0.279359	0.312765	0.287161	0.277658	0.296124	0.272554	0.289485	0.30073	0.272844	0.30932	0.295834	0.295668	0.290232	0.293676	0.297701	0.29907	0.297037	0.291061	0.298282	0.304341	0.304548	0.309445	0.308988	0.299029	0.297369	0.310939	0.301602	0.295294	0.296913	0.292887	0.28936	0.287991	0.27994	0.274214	0.272512
L012B	0.295834	0.298199	0.27106	0.28687	0.303303	0.293593	0.288613	0.311188	0.308117	0.2899	0.28658	0.0887211	0.286787	0.282804	0.27882	0.315794	0.289443	0.286082	0.299361	0.268612	0.293468	0.302515	0.270645	0.315254	0.291352	0.296913	0.293302	0.297909	0.298614	0.299776	0.299029	0.294796	0.300357	0.305171	0.305627	0.310607	0.314258	0.304258	0.299444	0.313263	0.303843	0.301436	0.301685	0.296954	0.295004	0.290481	0.281725	0.274629	0.273135
L013	0.284505	0.288115	0.262594	0.278861	0.288406	0.276164	0.268695	0.296249	0.285418	0.27799	0.263922	0.284048	0	0.236161	0.281351	0.301228	0.283011	0.248361	0.283758	0.286912	0.293634	0.295294	0.289651	0.294215	0.288945	0.285542	0.222384	0.231471	0.282762	0.28355	0.283592	0.249979	0.283343	0.289941	0.290149	0.292265	0.302764	0.285003	0.281559	0.305918	0.292182	0.282513	0.296041	0.280895	0.269607	0.271018	0.27716	0.269898	0.272554
L014	0.270313	0.265914	0.222425	0.265582	0.275417	0.271392	0.257241	0.283633	0.281351	0.257283	0.284422	0.280023	0.236161	0	0.246369	0.289817	0.221512	0.276786	0.26081	0.278073	0.272678	0.281642	0.270022	0.288696	0.280189	0.279027	0.225164	0.2245	0.262304	0.262096	0.266246	0.242551	0.278446	0.284214	0.285003	0.294589	0.293468	0.279982	0.276703	0.29546	0.284837	0.276869	0.284629	0.257324	0.252511	0.262802	0.208773	0.206241	0.216532
L014B	0.267035	0.275251	0.226824	0.252345	0.273591	0.254751	0.246203	0.283094	0.279318	0.255166	0.278654	0.280314	0.23587	0.147149	0.250519	0.285459	0.234625	0.268736	0.260976	0.274255	0.271226	0.279193	0.269483	0.288738	0.272803	0.270396	0.211428	0.213213	0.247531	0.247116	0.2633	0.224002	0.274878	0.27911	0.279401	0.289941	0.288862	0.277284	0.273135	0.287119	0.281434	0.272927	0.283716	0.262553	0.251764	0.263673	0.211262	0.218483	0.218068
L014C	0.274546	0.265001	0.237157	0.27521	0.281559	0.276745	0.268197	0.293344	0.286497	0.265914	0.287659	0.289236	0.230351	0.143995	0.250062	0.296041	0.228484	0.27633	0.268363	0.285293	0.274961	0.277118	0.277118	0.293634	0.283467	0.283633	0.217902	0.228276	0.263258	0.263341	0.279069	0.249149	0.277409	0.284546	0.28521	0.298158	0.296498	0.284588	0.275832	0.298282	0.287991	0.279442	0.290896	0.263673	0.257698	0.272056	0.218358	0.208441	0.225205
L015	0.27965	0.272139	0.214748	0.270603	0.281725	0.27911	0.27189	0.290564	0.281974	0.265873	0.278363	0.279359	0.281351	0.246369	0	0.294215	0.167483	0.288862	0.268861	0.268072	0.259731	0.274504	0.234916	0.293261	0.275293	0.275334	0.278571	0.273923	0.267408	0.268363	0.286123	0.275666	0.28326	0.275873	0.276786	0.291103	0.29102	0.279401	0.282057	0.293925	0.279899	0.277907	0.273799	0.280023	0.268861	0.276662	0.206117	0.200764	0.201593
L016	0.298531	0.301353	0.291394	0.293302	0.298987	0.286123	0.294008	0.313719	0.301975	0.292182	0.305503	0.312765	0.301228	0.289817	0.294215	0	0.294091	0.308947	0.299195	0.306706	0.305254	0.309237	0.299568	0.306581	0.309777	0.30986	0.284131	0.282804	0.295543	0.295253	0.298116	0.300896	0.299278	0.300274	0.30044	0.305959	0.297784	0.303843	0.296996	0.315918	0.306042	0.298573	0.316582	0.298614	0.290315	0.289775	0.29185	0.293012	0.287825
L016B	0.296747	0.293966	0.27799	0.289277	0.295294	0.28243	0.289236	0.309113	0.296747	0.286538	0.294298	0.302639	0.295834	0.272263	0.287493	0.204498	0.288779	0.305835	0.28409	0.30156	0.293676	0.293717	0.285086	0.301187	0.303013	0.300979	0.282181	0.260852	0.288489	0.288987	0.300606	0.292016	0.290896	0.296581	0.29712	0.291103	0.307702	0.29795	0.289319	0.311644	0.299485	0.29629	0.306125	0.291933	0.286123	0.290315	0.282057	0.279359	0.277243
L017	0.28214	0.275127	0.227031	0.278612	0.285086	0.279069	0.275749	0.287202	0.288489	0.252013	0.286621	0.287161	0.283011	0.221512	0.167483	0.294091	0	0.287285	0.285916	0.283924	0.264088	0.278073	0.257366	0.290605	0.288821	0.286829	0.276039	0.27189	0.250436	0.250975	0.280978	0.274587	0.275376	0.267699	0.2694	0.294589	0.294215	0.279691	0.274421	0.29683	0.278737	0.279193	0.281517	0.276537	0.273052	0.279069	0.200017	0.198274	0.202714
L018	0.286248	0.297203	0.267574	0.273135	0.294298	0.288862	0.28214	0.291891	0.299527	0.288613	0.286372	0.277658	0.248361	0.276786	0.288862	0.308947	0.287285	0	0.292846	0.287949	0.30073	0.30322	0.295917	0.301145	0.299319	0.296954	0.277201	0.27745	0.284297	0.284588	0.298863	0.270188	0.285335	0.299029	0.299444	0.30571	0.302515	0.296705	0.283841	0.310441	0.298946	0.292555	0.302888	0.286455	0.277243	0.288032	0.285293	0.277699	0.27799
L019	0.292555	0.29463	0.269898	0.277865	0.287285	0.281891	0.227529	0.310192	0.296332	0.272139	0.29073	0.296124	0.283758	0.26081	0.268861	0.299195	0.285916	0.292846	0	0.275915	0.269524	0.283675	0.275625	0.2999	0.285127	0.284173	0.262262	0.264835	0.295377	0.295128	0.283384	0.27521	0.289485	0.294921	0.295502	0.3021	0.301104	0.290107	0.288696	0.304507	0.30127	0.288779	0.295377	0.287659	0.276122	0.282679	0.275998	0.264545	0.264669
L019B	0.273467	0.28907	0.266744	0.265209	0.279608	0.272637	0.237447	0.293012	0.282638	0.244502	0.285667	0.293634	0.275707	0.253009	0.270022	0.288779	0.272886	0.283799	0.166819	0.281061	0.277741	0.283799	0.276662	0.28575	0.279899	0.278239	0.261267	0.25139	0.279982	0.281185	0.265956	0.260603	0.282638	0.28438	0.284505	0.29712	0.290771	0.282223	0.281434	0.295543	0.287451	0.282015	0.283758	0.271973	0.262677	0.270354	0.268404	0.269358	0.267076
L020	0.260769	0.290937	0.265209	0.258901	0.284754	0.270479	0.286787	0.303884	0.296124	0.262843	0.275583	0.272554	0.286912	0.278073	0.268072	0.306706	0.283924	0.287949	0.275915	0	0.27882	0.28297	0.261681	0.304963	0.2245	0.253341	0.289941	0.283924	0.288821	0.288904	0.296913	0.272886	0.291227	0.300232	0.301104	0.307121	0.301851	0.288032	0.289775	0.30737	0.29351	0.288323	0.263798	0.270935	0.266205	0.274919	0.27135	0.267159	0.266786
L021	0.287825	0.260354	0.268861	0.282513	0.288364	0.279027	0.261184	0.306789	0.294962	0.275915	0.291103	0.289485	0.293634	0.272678	0.259731	0.305254	0.264088	0.30073	0.269524	0.27882	0	0.196946	0.212175	0.300647	0.286414	0.285086	0.287244	0.287534	0.285625	0.28658	0.301436	0.288364	0.282015	0.293759	0.29517	0.304922	0.29961	0.291061	0.280895	0.310897	0.290771	0.287783	0.231513	0.274089	0.274172	0.281393	0.256992	0.261764	0.261101
L022	0.2938	0.230974	0.266661	0.288198	0.293261	0.289277	0.28936	0.312225	0.300523	0.290066	0.289609	0.30073	0.295294	0.281642	0.274504	0.309237	0.278073	0.30322	0.283675	0.28297	0.196946	0	0.182837	0.304548	0.299195	0.29683	0.288489	0.288572	0.292555	0.291891	0.30683	0.289983	0.285874	0.30376	0.305005	0.305005	0.303718	0.289609	0.28409	0.311437	0.294174	0.288696	0.274629	0.27467	0.272014	0.292597	0.265748	0.265499	0.265043
L023	0.283094	0.243132	0.249315	0.271641	0.281061	0.285418	0.271931	0.301104	0.292389	0.274255	0.283716	0.272844	0.289651	0.270022	0.234916	0.299568	0.257366	0.295917	0.275625	0.261681	0.212175	0.182837	0	0.298448	0.284961	0.284837	0.284256	0.282264	0.286248	0.285003	0.295128	0.283633	0.285625	0.292472	0.292929	0.297577	0.295543	0.287576	0.284256	0.307536	0.281476	0.281144	0.260686	0.275168	0.268072	0.279857	0.243174	0.243423	0.238899
L024	0.298573	0.299983	0.286206	0.291352	0.291227	0.290605	0.291476	0.309362	0.301436	0.283384	0.303967	0.30932	0.294215	0.288696	0.293261	0.306581	0.290605	0.301145	0.2999	0.304963	0.300647	0.304548	0.298448	0	0.305005	0.295751	0.287617	0.291352	0.29629	0.296871	0.295958	0.291269	0.295336	0.299402	0.29961	0.29907	0.306415	0.29546	0.294298	0.311188	0.293883	0.294215	0.300191	0.300772	0.292306	0.294257	0.290937	0.284505	0.287451
L025	0.292389	0.30293	0.2633	0.269939	0.291684	0.275334	0.284878	0.287368	0.265416	0.274587	0.288862	0.295834	0.288945	0.280189	0.275293	0.309777	0.288821	0.299319	0.285127	0.2245	0.286414	0.299195	0.284961	0.305005	0	0.0802141	0.287949	0.282638	0.27828	0.278861	0.285957	0.28214	0.299693	0.304175	0.304465	0.306415	0.304299	0.296166	0.298033	0.313097	0.299693	0.294008	0.239895	0.284297	0.280646	0.28936	0.276413	0.268487	0.271101
L026	0.290978	0.300108	0.263009	0.266537	0.287659	0.275542	0.281061	0.286497	0.24583	0.280936	0.284961	0.295668	0.285542	0.279027	0.275334	0.30986	0.286829	0.296954	0.284173	0.253341	0.285086	0.29683	0.284837	0.295751	0.0802141	0	0.283302	0.277367	0.27579	0.276703	0.284795	0.279567	0.291311	0.297203	0.297494	0.302224	0.302224	0.294547	0.29019	0.308656	0.297701	0.291974	0.240974	0.286372	0.275168	0.287742	0.277284	0.268446	0.271226
L027	0.276537	0.285086	0.256868	0.263507	0.281932	0.267118	0.259441	0.293261	0.281268	0.262968	0.285916	0.290232	0.222384	0.225164	0.278571	0.284131	0.276039	0.277201	0.262262	0.289941	0.287244	0.288489	0.284256	0.287617	0.287949	0.283302	0	0.106938	0.254627	0.251764	0.279359	0.228235	0.284671	0.288198	0.287908	0.296871	0.300191	0.283177	0.282845	0.292804	0.287451	0.281102	0.294049	0.272554	0.256909	0.269939	0.26525	0.259607	0.261764
L028	0.275542	0.285957	0.261391	0.262511	0.278446	0.270728	0.261847	0.291808	0.278446	0.258071	0.287451	0.293676	0.231471	0.2245	0.273923	0.282804	0.27189	0.27745	0.264835	0.283924	0.287534	0.288572	0.282264	0.291352	0.282638	0.277367	0.106938	0	0.245664	0.239605	0.274878	0.232052	0.284588	0.286289	0.286123	0.296788	0.293883	0.28355	0.283219	0.295709	0.2899	0.281725	0.290688	0.275583	0.257988	0.271309	0.266744	0.266827	0.266786
L029	0.286995	0.29297	0.242551	0.272512	0.28936	0.274421	0.285957	0.268819	0.278778	0.271724	0.293593	0.297701	0.282762	0.262304	0.267408	0.295543	0.250436	0.284297	0.295377	0.288821	0.285625	0.292555	0.286248	0.29629	0.27828	0.27579	0.254627	0.245664	0	0.0483028	0.272844	0.276081	0.289153	0.292223	0.292638	0.303967	0.295211	0.287617	0.287285	0.298946	0.289028	0.285708	0.29019	0.287285	0.282596	0.28048	0.251183	0.247323	0.243755
L030	0.285708	0.292846	0.242012	0.272595	0.289153	0.275417	0.286165	0.268446	0.278778	0.271516	0.294796	0.29907	0.28355	0.262096	0.268363	0.295253	0.250975	0.284588	0.295128	0.288904	0.28658	0.291891	0.285003	0.296871	0.278861	0.276703	0.251764	0.239605	0.0483028	0	0.27355	0.275459	0.290066	0.293427	0.293178	0.303967	0.295751	0.288821	0.288281	0.300523	0.289983	0.287327	0.29019	0.287576	0.28355	0.28326	0.250851	0.247448	0.244004
L031	0.284588	0.300772	0.273259	0.278446	0.283509	0.270064	0.28355	0.24334	0.294838	0.277367	0.300108	0.297037	0.283592	0.266246	0.286123	0.298116	0.280978	0.298863	0.283384	0.296913	0.301436	0.30683	0.295128	0.295958	0.285957	0.284795	0.279359	0.274878	0.272844	0.27355	0	0.263258	0.295585	0.294257	0.294589	0.303635	0.305503	0.296788	0.294215	0.309735	0.301436	0.295377	0.289485	0.288821	0.281642	0.266246	0.282845	0.27438	0.278446
L032	0.257407	0.283799	0.261184	0.256743	0.268072	0.262636	0.252511	0.287991	0.28658	0.257241	0.287161	0.291061	0.249979	0.242551	0.275666	0.300896	0.274587	0.270188	0.27521	0.272886	0.288364	0.289983	0.283633	0.291269	0.28214	0.279567	0.228235	0.232052	0.276081	0.275459	0.263258	0	0.283965	0.282306	0.282679	0.294921	0.293759	0.286331	0.282555	0.300647	0.289858	0.283882	0.293468	0.255415	0.24529	0.269358	0.271101	0.270313	0.271309
L033	0.280106	0.278239	0.266246	0.278861	0.291186	0.288198	0.282347	0.304465	0.295336	0.281932	0.292929	0.298282	0.283343	0.278446	0.28326	0.299278	0.275376	0.285335	0.289485	0.291227	0.282015	0.285874	0.285625	0.295336	0.299693	0.291311	0.284671	0.284588	0.289153	0.290066	0.295585	0.283965	0	0.282679	0.283467	0.297618	0.301602	0.243298	0.0349822	0.304631	0.260976	0.246991	0.291933	0.278778	0.273965	0.282887	0.27662	0.255581	0.259814
L034	0.291394	0.295336	0.282679	0.28741	0.295834	0.288323	0.290315	0.310275	0.294506	0.291601	0.300398	0.304341	0.289941	0.284214	0.275873	0.300274	0.267699	0.299029	0.294921	0.300232	0.293759	0.30376	0.292472	0.299402	0.304175	0.297203	0.288198	0.286289	0.292223	0.293427	0.294257	0.282306	0.282679	0	0.0373475	0.295336	0.304839	0.291933	0.282098	0.299651	0.279193	0.287783	0.303345	0.290024	0.279318	0.287991	0.278488	0.279359	0.278612
L035	0.291808	0.295958	0.283136	0.288945	0.296705	0.288323	0.290398	0.309818	0.295377	0.292306	0.300357	0.304548	0.290149	0.285003	0.276786	0.30044	0.2694	0.299444	0.295502	0.301104	0.29517	0.305005	0.292929	0.29961	0.304465	0.297494	0.287908	0.286123	0.292638	0.293178	0.294589	0.282679	0.283467	0.0373475	0	0.295004	0.30542	0.292929	0.283053	0.299776	0.279567	0.288613	0.304216	0.29102	0.280189	0.288323	0.278695	0.279484	0.278737
L036	0.301311	0.304133	0.290937	0.296913	0.299859	0.294298	0.296332	0.31015	0.305835	0.299278	0.311478	0.309445	0.292265	0.294589	0.291103	0.305959	0.294589	0.30571	0.3021	0.307121	0.304922	0.305005	0.297577	0.29907	0.306415	0.302224	0.296871	0.296788	0.303967	0.303967	0.303635	0.294921	0.297618	0.295336	0.295004	0	0.31181	0.302805	0.296332	0.308324	0.290813	0.301394	0.30849	0.304839	0.29683	0.299942	0.293178	0.291518	0.291684
L037	0.295211	0.289692	0.284339	0.296622	0.299319	0.296498	0.290398	0.304922	0.308241	0.302598	0.302888	0.308988	0.302764	0.293468	0.29102	0.297784	0.294215	0.302515	0.301104	0.301851	0.29961	0.303718	0.295543	0.306415	0.304299	0.302224	0.300191	0.293883	0.295211	0.295751	0.305503	0.293759	0.301602	0.304839	0.30542	0.31181	0	0.301519	0.299734	0.310275	0.299112	0.297618	0.306249	0.301187	0.29185	0.297826	0.291186	0.287119	0.285501
L038	0.289443	0.288157	0.269358	0.288904	0.293966	0.287991	0.286123	0.30488	0.298116	0.284961	0.292348	0.299029	0.285003	0.279982	0.279401	0.303843	0.279691	0.296705	0.290107	0.288032	0.291061	0.289609	0.287576	0.29546	0.296166	0.294547	0.283177	0.28355	0.287617	0.288821	0.296788	0.286331	0.243298	0.291933	0.292929	0.302805	0.301519	0	0.242634	0.297867	0.254585	0.0882231	0.298573	0.278612	0.275707	0.290107	0.270935	0.268985	0.268653
L039	0.278529	0.276869	0.264835	0.277948	0.290066	0.286995	0.28048	0.303013	0.294008	0.280978	0.291933	0.297369	0.281559	0.276703	0.282057	0.296996	0.274421	0.283841	0.288696	0.289775	0.280895	0.28409	0.284256	0.294298	0.298033	0.29019	0.282845	0.283219	0.287285	0.288281	0.294215	0.282555	0.0349822	0.282098	0.283053	0.296332	0.299734	0.242634	0	0.304382	0.258984	0.245622	0.290522	0.277367	0.273176	0.280978	0.27467	0.254295	0.258362
L040	0.297245	0.306374	0.288904	0.294713	0.312474	0.299278	0.301145	0.304963	0.312308	0.303884	0.302722	0.310939	0.305918	0.29546	0.293925	0.315918	0.29683	0.310441	0.304507	0.30737	0.310897	0.311437	0.307536	0.311188	0.313097	0.308656	0.292804	0.295709	0.298946	0.300523	0.309735	0.300647	0.304631	0.299651	0.299776	0.308324	0.310275	0.297867	0.304382	0	0.298033	0.299153	0.314175	0.302556	0.299942	0.297328	0.292306	0.292057	0.292182
L041	0.286455	0.287783	0.271848	0.284671	0.294672	0.290149	0.288198	0.303552	0.29849	0.29434	0.293966	0.301602	0.292182	0.284837	0.279899	0.306042	0.278737	0.298946	0.30127	0.29351	0.290771	0.294174	0.281476	0.293883	0.299693	0.297701	0.287451	0.2899	0.289028	0.289983	0.301436	0.289858	0.260976	0.279193	0.279567	0.290813	0.299112	0.254585	0.258984	0.298033	0	0.253507	0.299651	0.285335	0.279359	0.288364	0.280563	0.270686	0.274131
L042	0.284588	0.289692	0.269151	0.285418	0.290978	0.286621	0.279899	0.303428	0.296	0.282721	0.290149	0.295294	0.282513	0.276869	0.277907	0.298573	0.279193	0.292555	0.288779	0.288323	0.287783	0.288696	0.281144	0.294215	0.294008	0.291974	0.281102	0.281725	0.285708	0.287327	0.295377	0.283882	0.246991	0.287783	0.288613	0.301394	0.297618	0.0882231	0.245622	0.299153	0.253507	0	0.292057	0.277948	0.27438	0.284007	0.270769	0.264545	0.267076
L043	0.295502	0.281891	0.276122	0.289111	0.295253	0.286787	0.287576	0.294008	0.280148	0.286912	0.299734	0.296913	0.296041	0.284629	0.273799	0.316582	0.281517	0.302888	0.295377	0.263798	0.231513	0.274629	0.260686	0.300191	0.239895	0.240974	0.294049	0.290688	0.29019	0.29019	0.289485	0.293468	0.291933	0.303345	0.304216	0.30849	0.306249	0.298573	0.290522	0.314175	0.299651	0.292057	0	0.279567	0.285293	0.290937	0.271682	0.268695	0.270147
L044	0.240601	0.280355	0.26193	0.263466	0.268653	0.233754	0.280853	0.302141	0.286621	0.276869	0.284173	0.292887	0.280895	0.257324	0.280023	0.298614	0.276537	0.286455	0.287659	0.270935	0.274089	0.27467	0.275168	0.300772	0.284297	0.286372	0.272554	0.275583	0.287285	0.287576	0.288821	0.255415	0.278778	0.290024	0.29102	0.304839	0.301187	0.278612	0.277367	0.302556	0.285335	0.277948	0.279567	0	0.163167	0.1796	0.266703	0.262553	0.264047
L045	0.231347	0.272761	0.253797	0.243298	0.261308	0.225454	0.255332	0.300606	0.276745	0.262636	0.275168	0.28936	0.269607	0.252511	0.268861	0.290315	0.273052	0.277243	0.276122	0.266205	0.274172	0.272014	0.268072	0.292306	0.280646	0.275168	0.256909	0.257988	0.282596	0.28355	0.281642	0.24529	0.273965	0.279318	0.280189	0.29683	0.29185	0.275707	0.273176	0.299942	0.279359	0.27438	0.285293	0.163167	0	0.183501	0.263051	0.256577	0.259358
L046	0.228193	0.286538	0.267367	0.273799	0.274214	0.230393	0.27662	0.295751	0.279235	0.270935	0.282845	0.287991	0.271018	0.262802	0.276662	0.289775	0.279069	0.288032	0.282679	0.274919	0.281393	0.292597	0.279857	0.294257	0.28936	0.287742	0.269939	0.271309	0.28048	0.28326	0.266246	0.269358	0.282887	0.287991	0.288323	0.299942	0.297826	0.290107	0.280978	0.297328	0.288364	0.284007	0.290937	0.1796	0.183501	0	0.27633	0.272761	0.271682
L047	0.276205	0.26276	0.192672	0.266786	0.277118	0.270064	0.270935	0.288655	0.278322	0.251681	0.283219	0.27994	0.27716	0.208773	0.206117	0.29185	0.200017	0.285293	0.275998	0.27135	0.256992	0.265748	0.243174	0.290937	0.276413	0.277284	0.26525	0.266744	0.251183	0.250851	0.282845	0.271101	0.27662	0.278488	0.278695	0.293178	0.291186	0.270935	0.27467	0.292306	0.280563	0.270769	0.271682	0.266703	0.263051	0.27633	0	0.155615	0.142169
L048	0.269027	0.253548	0.156362	0.261059	0.276164	0.271848	0.260022	0.283841	0.278944	0.23836	0.274712	0.274214	0.269898	0.206241	0.200764	0.293012	0.198274	0.277699	0.264545	0.267159	0.261764	0.265499	0.243423	0.284505	0.268487	0.268446	0.259607	0.266827	0.247323	0.247448	0.27438	0.270313	0.255581	0.279359	0.279484	0.291518	0.287119	0.268985	0.254295	0.292057	0.270686	0.264545	0.268695	0.262553	0.256577	0.272761	0.155615	0	0.0690099
L049	0.27218	0.253175	0.167109	0.26525	0.27438	0.270479	0.265873	0.288323	0.278571	0.241348	0.275044	0.272512	0.272554	0.216532	0.201593	0.287825	0.202714	0.27799	0.264669	0.266786	0.261101	0.265043	0.238899	0.287451	0.271101	0.271226	0.261764	0.266786	0.243755	0.244004	0.278446	0.271309	0.259814	0.278612	0.278737	0.291684	0.285501	0.268653	0.258362	0.292182	0.274131	0.267076	0.270147	0.264047	0.259358	0.271682	0.142169	0.0690099	0
L051	0.390198	0.397294	0.38609	0.372396	0.390447	0.380654	0.36725	0.399992	0.391692	0.383061	0.403228	0.399743	0.354013	0.367375	0.391692	0.401859	0.391609	0.387335	0.381567	0.401154	0.400573	0.398207	0.396921	0.397834	0.397377	0.392979	0.353473	0.361482	0.392024	0.392232	0.385551	0.357665	0.396921	0.393933	0.394182	0.405843	0.401444	0.399079	0.396672	0.39883	0.400241	0.396547	0.404473	0.384638	0.366462	0.385509	0.388912	0.390323	0.38887
L052	0.276952	0.294672	0.272927	0.263092	0.28438	0.257158	0.254087	0.289941	0.285003	0.273342	0.296913	0.294796	0.242593	0.23475	0.283758	0.298324	0.284754	0.28048	0.255498	0.296954	0.297826	0.300232	0.291684	0.298655	0.295253	0.29019	0.210557	0.22894	0.285584	0.28575	0.251598	0.230351	0.294713	0.293261	0.29268	0.308947	0.299195	0.293966	0.294174	0.305129	0.299942	0.293925	0.298448	0.270728	0.260188	0.263341	0.280521	0.280438	0.280895
L053	0.273259	0.286995	0.257615	0.221305	0.268072	0.259275	0.27023	0.287327	0.264794	0.267989	0.28409	0.286953	0.270977	0.255623	0.273757	0.301685	0.276911	0.280563	0.281766	0.267574	0.285501	0.29185	0.282513	0.292638	0.275749	0.265001	0.264545	0.262345	0.273135	0.27384	0.281185	0.266869	0.288447	0.288364	0.289194	0.296996	0.290439	0.29102	0.287036	0.294921	0.290813	0.285667	0.274255	0.270437	0.260478	0.274089	0.270354	0.266329	0.267574
L054	0.273342	0.283965	0.253424	0.219313	0.265997	0.257864	0.269358	0.283965	0.261391	0.266786	0.282762	0.285667	0.268819	0.25471	0.271184	0.29961	0.273674	0.278529	0.28131	0.267616	0.285252	0.290107	0.279318	0.291227	0.273591	0.26276	0.261059	0.261142	0.268695	0.269068	0.27882	0.267242	0.286953	0.287949	0.288447	0.294547	0.29019	0.289153	0.285418	0.292929	0.288572	0.283758	0.272678	0.269109	0.25915	0.271475	0.268155	0.262885	0.265126
L055	0.278197	0.293593	0.271973	0.243381	0.269109	0.253009	0.27218	0.292348	0.286912	0.280148	0.300896	0.300481	0.291767	0.269607	0.287949	0.305918	0.282347	0.294506	0.294132	0.290813	0.291352	0.301892	0.293676	0.300232	0.294423	0.292472	0.282264	0.279899	0.281227	0.28048	0.290066	0.269566	0.292431	0.297245	0.298282	0.308988	0.300108	0.29907	0.291394	0.307245	0.299236	0.297909	0.296083	0.273342	0.261059	0.273384	0.280314	0.273757	0.273965
L056	0.291269	0.29214	0.281891	0.285293	0.293966	0.287202	0.287036	0.308615	0.298324	0.292016	0.236534	0.290315	0.276288	0.281227	0.281642	0.300274	0.281683	0.287825	0.291601	0.29907	0.283343	0.300979	0.290066	0.300481	0.295875	0.290232	0.286953	0.284007	0.289319	0.289028	0.297784	0.2877	0.286372	0.246867	0.246245	0.299236	0.304009	0.283509	0.285501	0.30073	0.289194	0.280189	0.298365	0.282555	0.272305	0.277492	0.283094	0.280521	0.279027
L057	0.303926	0.305503	0.292306	0.293759	0.305627	0.288738	0.294464	0.312516	0.303345	0.300564	0.308241	0.312267	0.303179	0.294049	0.296664	0.295211	0.303428	0.308781	0.29546	0.304424	0.303054	0.31235	0.301394	0.301934	0.303054	0.300647	0.291933	0.296415	0.300398	0.299444	0.29907	0.293551	0.30073	0.301602	0.303262	0.319819	0.309777	0.306664	0.299444	0.313014	0.303345	0.307785	0.309279	0.300357	0.291933	0.292887	0.292223	0.291269	0.290149
L058	0.291974	0.300274	0.285999	0.29102	0.301062	0.287202	0.28824	0.306706	0.300938	0.290854	0.29297	0.304922	0.294962	0.286621	0.282721	0.307826	0.283882	0.300025	0.296249	0.298365	0.298365	0.311312	0.297618	0.302598	0.301892	0.299236	0.289277	0.289028	0.296581	0.295377	0.279982	0.284837	0.292431	0.268529	0.267906	0.295958	0.304216	0.299153	0.29102	0.307826	0.291518	0.293759	0.299485	0.291476	0.285169	0.28214	0.286082	0.284007	0.283758
[truncated: 15 more columns]
