# Supplementary material for: Population structure analysis and identification of genomic regions under selection associated with low-nitrogen tolerance in tropical maize lines
Source: PLoS One. 2020 Sep 29;15(9):e0239900. doi: 10.1371/journal.pone.0239900 (PMC7523979; doi:10.1371/journal.pone.0239900)
Supplement: S4 Table — (XLSX) [file pone.0239900.s004.xlsx]

## Sheet: Planilha1
SNP	Affx_90711713	Affx_90909572	Affx_90186531	Affx_90356833	Affx_90534913	Affx_90553025	Affx_90385616	Affx_91290493	Affx_91132074	Affx_90368958	Affx_91170073	Affx_90587301	Affx_90387785	Affx_90507544	Affx_91297826	Affx_91199376	Affx_90364030	Affx_91068726	Affx_90988104	Affx_90071991	Affx_90384158	Affx_91148972	Affx_90225666	Affx_90795621	Affx_90855476	Affx_91232032	Affx_90678282	Affx_91206206	Affx_91335254	Number of Favarable Alleles
Favorable allelle	T	A	A	T	A	A	C	C	A	G	A	T	A	CC	T	A	A	T	T	T	G	T	G	A	G	T	G	C	A	-
Maize lines	-	-	-	-	-	-	-	-	-	-	-	-	-	-	-	-	-	-	-	-	-	-	-	-	-	-	-	-	-	-
L001	CC	TT	GG	TT	GG	AA	TT	TT	GG	AA	AA	AA	CC	TT	TT	GG	GG	CC	AA	CC	GG	CT	AA	CC	AA	GG	CC	AA	GG	11
L021	CC	TT	GG	TT	AA	GG	TT	CC	AA	AA	AA	AA	CC	TT	GG	GG	GG	CC	TT	CC	GG	TT	AA	CC	AA	GG	CC	CC	GG	18
L043	CC	TT	GG	TT	GG	GG	TT	CC	GG	AA	GG	AA	CC	TT	GG	GG	GG	CC	AA	CC	GG	TT	AA	AC	AA	GG	GG	AA	GG	11
L034	CC	AA	GG	CC	GG	GG	TT	CC	AA	AA	GG	AA	CC	TT	GG	GG	GG	CC	AA	CC	AA	TT	AA	AA	AA	GG	CC	AA	GG	10
L011	CC	TT	AA	TT	AA	GG	TT	CC	AA	AA	GG	AA	CC	TT	GG	GG	GG	CC	TT	TT	GG	TT	AA	CC	AA	GG	CC	AA	GG	18
L003	CC	TT	AA	TT	GG	AA	TT	CC	AA	AA	AA	AA	CC	TT	GG	GG	GG	CC	TT	CC	GG	CC	AA	CC	AA	GG	CG	AA	GG	17
L026	CC	TT	AA	CC	GG	GG	TT	CC	AA	AA	GG	AA	CC	TT	GG	GG	GG	CC	TT	CC	GG	CC	AA	CC	AA	GG	CC	AA	GG	10
L057	CC	TT	AA	TT	AG	GG	TT	CC	GG	AA	GG	AA	CC	TT	GG	GG	GG	CC	TT	CC	GG	CC	GG	CC	AA	GG	GG	AA	GG	15
L058	CC	TT	AA	CC	GG	GG	TT	TT	GG	AA	GG	AA	CC	CC	GG	GG	GG	CC	TT	CC	GG	TT	AA	CC	AA	GG	CC	AA	GG	10
L033	CC	TT	AA	TT	GG	GG	TT	TT	AA	AA	GG	AA	CC	TT	GG	GG	GG	CC	AA	CC	AA	CC	AA	CC	AA	GG	CC	AA	GG	6
L025	CC	TT	AA	CC	GG	GG	TT	CC	AA	AA	GG	AA	CC	TT	GG	GG	GG	CC	TT	CC	GG	CC	AA	CC	AA	GG	CC	AA	GG	10
L036	CC	TT	GG	TT	AA	GG	TT	CC	AA	AA	GG	AT	CC	CC	TT	GG	AA	CC	AA	CC	GG	CC	AA	CC	AA	GG	CC	AA	GG	17
L042	CC	TT	AA	TT	AA	AA	TT	CC	AA	AA	GG	AA	CC	CC	GG	GG	GG	CC	TT	CC	GG	TT	AA	CC	AA	GG	GG	AA	GG	22
L053	CC	TT	GG	TT	AA	AA	TT	CC	AA	AA	GG	AA	CC	TT	GG	GG	GG	CC	AA	CC	AA	CC	AA	CC	AA	GG	GG	AA	GG	12
L054	CC	TT	GG	TT	AA	AA	TT	CC	AA	AA	GG	AA	CC	TT	GG	GG	GG	CC	AA	CC	AA	CC	AA	CC	AA	GG	GG	AA	GG	12
L005	CC	TT	AA	CT	GG	AA	TT	TT	AA	AA	GG	AA	CC	TT	GG	GG	AA	CC	TT	CC	GG	CC	AA	AA	AA	GG	CC	AA	GG	15
L007	CC	TT	GG	TT	AA	GG	TT	CC	AA	GG	AA	TT	CC	TT	GG	GG	AG	CC	AA	CC	GG	TT	AA	CC	AA	GG	CC	AA	GG	19
L035	CC	AA	GG	CC	GG	GG	TT	CC	AA	AA	GG	AA	CC	TT	GG	GG	GG	CC	AA	CC	AA	TT	AA	AA	AA	GG	CC	AA	GG	10
L019B	CC	AT	GG	TT	AA	GG	TT	CC	AA	AA	AA	AA	CC	TT	GG	GG	GG	CC	TT	CC	GG	CC	AA	CC	AA	GG	CC	AA	GG	15
L006	CC	TT	GG	TT	GG	GG	TT	TT	GG	AA	AA	AA	CC	TT	GG	GG	GG	CC	AA	CC	AA	CC	AA	AA	AA	GG	GG	AA	GG	8
L048	CC	TT	AA	TT	GG	GG	TT	CC	AA	AA	AA	AA	CC	TT	GG	GG	GG	CC	TT	CC	GG	CC	AA	AC	AA	GG	GG	AA	GG	17
L017	CC	TT	AA	TT	GG	GG	CT	CC	AG	AA	AA	AA	CC	CC	GG	GG	AA	CC	AA	CC	GG	CC	AA	AC	AA	GG	GG	CC	GG	21
L049	CC	TT	AA	TT	GG	GG	TT	CC	AA	AA	AA	AA	CC	TT	GG	GG	GG	CC	TT	CC	GG	CC	AA	AC	AA	GG	GG	AA	GG	17
L040	CC	TT	AA	TT	GG	AA	TT	CC	GG	AA	GG	AA	CC	TT	GG	GG	AA	CC	TT	CC	GG	TT	AA	CC	GG	GG	CC	AA	GG	18
L020	CC	AA	AA	TT	GG	GG	TT	TT	GG	AA	GG	AA	CC	TT	GG	GG	GG	CC	AA	CC	GG	CC	AA	CC	AA	GG	GG	CC	GG	12
L013	CC	TT	AA	TT	AA	GG	TT	CC	AA	GG	GG	AA	CC	CC	GG	GG	AA	CC	AA	CC	GG	TT	AA	CC	AA	GG	GG	AA	GG	22
L041	CC	TT	AA	CC	AA	GG	TT	TT	GG	AA	GG	AA	CC	TT	GG	GG	GG	CC	AA	CC	AA	CC	AA	CC	AA	GG	CC	AA	GG	4
L024	CC	TT	GG	CT	GG	GG	TT	TT	GG	GG	GG	AA	CC	TT	GG	GG	GG	CC	TT	TT	GG	CC	AA	CC	AA	GG	CC	AA	GG	9
L009	CC	TT	GG	CC	AA	AA	TT	CC	AA	AA	GG	AA	CC	TT	GG	GG	GG	CC	AA	CC	AA	CC	AA	AA	AA	GG	GG	AA	GG	12
L028	CC	TT	AA	TT	AA	AA	TT	CC	AA	GG	AA	AA	CC	CC	GG	GG	AA	CC	AA	CC	AA	TT	AA	AA	AA	GG	GG	AA	GG	26
L039	CC	TT	AA	TT	GG	GG	TT	TT	AA	AA	GG	AA	CC	TT	GG	GG	GG	CC	AA	CC	AA	CC	AA	CC	AA	GG	CC	AA	GG	6
L046	CC	TT	GG	CC	GG	GG	TT	TT	GG	AA	AA	AA	CC	TT	GG	GG	GG	CC	AA	CC	GG	CC	AA	CC	AA	GG	CC	AA	GG	4
L045	CC	TT	GG	TT	GG	GG	TT	TT	GG	AA	AA	AA	CC	TT	GG	GG	GG	CC	TT	CC	GG	TT	AA	AA	AA	GG	GG	AA	GG	14
L052	CC	TT	GG	TT	AG	AA	TT	CC	AG	GG	AA	AA	AA	CC	GG	GG	AG	CC	AA	CC	GG	TT	AA	AA	AA	GG	GG	AA	GG	25
L002	CC	TT	AA	TT	GG	GG	TT	CC	GG	AA	GG	AA	CC	TT	GG	GG	GG	CT	TT	CC	GG	TT	AA	CC	AA	GG	CC	AA	GG	13
L037	CC	AT	AA	TT	GG	AA	CC	CC	AA	GG	GG	TT	CC	CC	GG	AA	GG	CC	TT	CC	GG	TT	AA	AA	AA	GG	GG	CC	GG	33
L007B	CC	TT	GG	TT	AA	GG	TT	CC	AA	GG	AA	TT	CC	TT	TT	GG	AG	CC	AA	CC	GG	TT	AA	CC	AA	GG	CC	AA	GG	21
L030	CC	TT	AA	TT	AA	AA	CC	CC	AA	AA	AA	TT	CC	CC	TT	GG	AA	CC	TT	TT	GG	TT	GG	AA	AA	TT	GG	CC	AA	44
L010	CC	AA	AA	TT	AA	AA	TT	CC	AA	GG	AA	AA	CC	CC	TT	GG	AA	CC	TT	CC	GG	TT	GG	AA	AA	TT	CC	AA	GG	36
L023	CC	AA	AA	TT	AA	AA	TT	CC	AA	AA	AA	TT	CC	TT	GG	GG	GG	CC	TT	CC	GG	CC	AA	CC	GG	GG	CC	AA	GG	24
L016	CC	AA	AA	TT	AA	AA	TT	CC	AA	AA	AA	AA	CC	CC	GG	AA	GG	CC	TT	CC	GG	CC	AA	AA	GG	GG	GG	CC	GG	32
L044	CC	AA	AA	TT	GG	GG	TT	CC	AA	AA	AA	AA	CC	TT	GG	GG	GG	CC	TT	CC	GG	TT	AA	CC	AA	GT	CC	AA	GG	19
L014C	CC	TT	AA	TT	AA	AA	CC	CC	AA	GG	AA	AA	CC	CC	GG	GG	AA	TT	TT	TT	GG	CC	AA	AA	GG	GG	GG	AC	GG	37
L047	CT	TT	AA	TT	GG	AA	TT	CC	AA	AA	AA	AA	CC	TT	GG	GG	AA	CC	TT	CC	GG	CC	AA	AC	GG	GG	GG	AA	GG	24
L022	CC	TT	AA	TT	GG	AA	TT	CC	AA	AA	GG	TT	AA	TT	GG	GG	GG	CT	AA	CC	GG	TT	AA	CC	GG	GG	GG	CC	GG	25
L012B	CC	AA	AA	TT	AA	AA	TT	CC	AA	GG	GG	TT	AA	TT	TT	AA	AA	CC	TT	TT	GG	TT	AA	AA	GG	TT	CC	AA	GG	40
L051	CC	TT	AG	TT	AG	AG	CT	CT	AA	GG	AA	AT	AC	CC	GT	AG	AG	CT	TT	TT	GG	TT	AA	AA	AA	GT	GG	AC	AG	36
L027	TT	AA	AA	TT	AA	AA	TT	CC	AA	GG	AA	AA	AA	CC	GG	GG	AA	TT	TT	TT	GG	TT	GG	AA	AA	GG	GG	AA	AA	44
L014B	TT	TT	AA	TT	AA	GG	TT	CC	AA	GG	AA	AA	AA	CC	GG	GG	AA	TT	TT	TT	GG	TT	AA	AA	GG	GG	GG	CC	GG	40
L031	TT	TT	AA	TT	AA	GG	TT	CC	AA	GG	AA	AA	AA	CC	TT	GG	GG	CC	AA	CC	GG	TT	AA	AA	GG	GG	GG	CC	GG	34
L012	CC	AA	AA	TT	AA	AA	CC	CC	AA	GG	GG	TT	AA	TT	TT	AA	AA	CC	TT	TT	GG	CT	AA	AA	GG	TT	CC	AA	GG	41
L029	CC	TT	AA	TT	AA	AA	CC	CC	AA	AG	AA	TT	CC	CC	TT	GG	AA	CC	TT	TT	GG	TT	GG	AA	AA	TT	GG	CC	AA	45
L019	CC	AT	GG	TT	AA	GG	TT	CC	AA	GG	AA	AA	CC	TT	GG	GG	AG	CC	TT	CC	GG	TT	AA	AA	AA	GG	GG	CC	GG	26
L001B	CC	TT	GG	TT	GG	AA	TT	CC	AA	AA	AA	AA	AA	TT	TT	GG	GG	CC	TT	CC	GG	TT	GG	CC	AA	TT	GG	AA	GG	26
L016B	CC	TT	AA	TT	GG	GG	TT	CC	AA	AA	GG	AT	CC	CC	GG	AA	AA	TT	TT	CC	GG	TT	GG	AA	GG	GG	GG	AA	GG	31
L038	CC	AA	AA	TT	AA	AA	TT	CC	AA	AA	GG	AA	CC	TT	TT	GG	GG	CC	AA	CC	GG	TT	AA	CC	AA	GG	GG	AA	GG	22
L018	CC	AA	AA	TT	AA	AA	TT	CC	AG	GG	GG	AA	CC	CC	GG	AA	AA	TT	AT	CT	AG	TT	AA	AA	AA	GG	GG	CC	GG	34
L004	CC	AA	AA	TT	AG	AA	TT	CC	AA	AA	AA	AA	CC	CC	GG	GG	GG	TT	TT	CC	GG	CC	AA	AA	AA	GG	GG	AA	AA	29
L055	CT	TT	AA	TT	GG	GG	TT	CC	GG	AA	AA	AA	CC	CC	TT	GG	GG	TT	TT	CC	GG	TT	AA	AA	AA	GG	GG	AA	AG	26
L056	CC	TT	AA	TT	AA	GG	TT	CC	AA	AA	AA	AA	CC	TT	GG	GG	GG	CC	TT	TT	GG	TT	AA	CC	AA	GG	GG	AA	GG	22
L015	CC	AA	AA	TT	AA	GG	CT	CC	AA	AA	AA	AA	CC	TT	GG	GG	AA	CC	TT	CC	GG	TT	AA	AC	AG	GG	GG	CC	GG	29
L008	CC	TT	AA	TT	AA	AA	TT	CC	AA	AA	AA	AA	AA	TT	GG	GG	GG	CC	TT	CC	GG	TT	GG	AA	AA	GG	GG	CC	GG	30
L014	TT	TT	AA	TT	AA	GG	CC	CC	AA	GG	AA	AA	CC	CC	GG	GG	AA	CC	TT	CC	GG	TT	AA	CC	GG	GG	GG	AA	GG	32
L032	TT	AA	AA	TT	AA	AA	TT	CC	AA	AA	AA	AA	AA	CC	GG	GG	AA	CC	AA	CC	GG	TT	GG	AA	GG	GG	GG	CC	AA	40
